# Supplementary material for: Melissococcus plutonius Can Be Effectively and Economically Detected Using Hive Debris and Conventional PCR
Source: Insects. 2021 Feb 9;12(2):150. doi: 10.3390/insects12020150 (PMC7916248; doi:10.3390/insects12020150)
Supplement: Supplementary file 1 [file insects-12-00150-s001.zip]

Archive with 2 entries (2 files):
- S1_Supplementary material.pdf
- S2_Supplementary material.pdf
